# Supplementary material for: Effect of Transplanting Various Concentrations of a Composite of Human Umbilical Cord Blood-Derived Mesenchymal Stem Cells and Hyaluronic Acid Hydrogel on Articular Cartilage Repair in a Rabbit Model
Source: PLoS One. 2016 Nov 8;11(11):e0165446. doi: 10.1371/journal.pone.0165446 (PMC5100912; doi:10.1371/journal.pone.0165446)
Supplement: S1 Dataset — (XLSX) [file pone.0165446.s001.xlsx]

## Sheet: 4weeks
	Degree of defect repair	Intergration	Macroscopic	Overall repair assessment	sum	group
D1	2	0	1	3	6	1
D2	2	1	2	5	10	1
D3	2	2	2	6	12	1
D4	2	2	3	7	14	1
D5	2	1	2	5	10	1
D6	3	2	2	7	14	1
G1_1	2	2	3	7	14	2
G1_2	2	2	2	6	12	2
G1_3	3	3	2	8	16	2
G1_4	2	2	3	7	14	2
G1_5	3	3	2	8	16	2
G1_6	3	2	3	8	16	2
G2_1	3	2	3	8	16	3
G2_2	2	3	3	8	16	3
G2_3	3	3	2	8	16	3
G2_4	2	2	3	7	14	3
G2_5	3	3	2	8	16	3
G2_6	3	2	3	8	16	3
G3_1	2	2	2	6	12	4
G3_2	2	2	2	6	12	4
G3_3	3	2	2	7	14	4
G3_4	2	2	3	7	14	4
G3_5	3	2	2	7	14	4
G3_6	3	2	3	8	16	4
G4_1	2	2	2	6	12	5
G4_2	2	2	2	6	12	5
G4_3	3	2	2	7	14	5
G4_4	2	2	3	7	14	5
G4_5	2	1	2	5	10	5
G4_6	3	2	2	7	14	5

## Sheet: 8 weeks
	Degree of defect repair	Intergration	Macroscopic	Overall repair assessment	sum	group
D1	2	2	2	6	12	1
D2	3	2	2	7	14	1
D3	3	2	2	7	14	1
D4	3	2	3	8	16	1
D5	2	2	2	6	12	1
D6	3	2	2	7	14	1
G1_1	3	3	2	8	16	2
G1_2	3	3	3	9	18	2
G1_3	3	2	3	8	16	2
G1_4	3	3	3	9	18	2
G1_5	3	2	2	7	14	2
G1_6	3	3	3	9	18	2
G2_1	3	3	2	8	16	3
G2_2	4	4	3	11	22	3
G2_3	3	2	3	8	16	3
G2_4	3	3	4	10	20	3
G2_5	4	3	4	11	22	3
G2_6	3	3	3	9	18	3
G3_1	3	3	2	8	16	4
G3_2	4	4	3	11	22	4
G3_3	3	2	3	8	16	4
G3_4	3	3	4	10	20	4
G3_5	4	3	2	9	18	4
G3_6	3	3	3	9	18	4
G4_1	3	3	2	8	16	5
G4_2	3	3	3	9	18	5
G4_3	3	2	2	7	14	5
G4_4	3	3	3	9	18	5
G4_5	2	2	2	6	12	5
G4_6	3	3	2	8	16	5

## Sheet: 16 weeks
	Degree of defect repair	Intergration	Macroscopic	Overall repair assessment	sum	group
D1	3	2	2	7	14	1
D2	3	3	3	9	18	1
D3	3	2	2	7	14	1
D4	3	3	3	9	18	1
D5	3	2	2	7	14	1
D6	3	2	2	7	14	1
D7	3	3	3	9	18	1
D8	3	2	2	7	14	1
D9	3	3	3	9	18	1
D10	3	2	2	7	14	1
G1_1	4	3	3	10	20	2
G1_2	4	3	3	10	20	2
G1_3	4	3	3	10	20	2
G1_4	4	3	3	10	20	2
G1_5	3	2	3	8	16	2
G1_6	3	3	2	8	16	2
G1_7	4	3	3	10	20	2
G1_8	3	3	4	10	20	2
G1_9	4	3	3	10	20	2
G1_10	3	3	3	9	18	2
G2_1	4	3	3	10	20	3
G2_2	4	3	4	11	22	3
G2_3	4	3	4	11	22	3
G2_4	4	4	3	11	22	3
G2_5	4	3	3	10	20	3
G2_6	4	3	4	11	22	3
G2_7	4	3	3	10	20	3
G2_8	4	3	4	11	22	3
G2_9	4	3	3	10	20	3
G2_10	3	3	3	9	18	3
G3_1	4	3	3	10	20	4
G3_2	4	3	4	11	22	4
G3_3	4	3	4	11	22	4
G3_4	4	4	3	11	22	4
G3_5	4	2	3	9	18	4
G3_6	3	3	2	8	16	4
G3_7	4	3	3	10	20	4
G3_8	3	3	4	10	20	4
G3_9	4	3	3	10	20	4
G3_10	3	3	3	9	18	4
G4_1	4	3	3	10	20	5
G4_2	4	3	3	10	20	5
G4_3	3	3	2	8	16	5
G4_4	4	3	3	10	20	5
G4_5	3	2	3	8	16	5
G4_6	3	2	2	7	14	5
G4_7	4	3	3	10	20	5
G4_8	3	3	3	9	18	5
G4_9	4	3	3	10	20	5
G4_10	3	3	3	9	18	5
