# Supplementary material for: Effect of Transplanting Various Concentrations of a Composite of Human Umbilical Cord Blood-Derived Mesenchymal Stem Cells and Hyaluronic Acid Hydrogel on Articular Cartilage Repair in a Rabbit Model
Source: PLoS One. 2016 Nov 8;11(11):e0165446. doi: 10.1371/journal.pone.0165446 (PMC5100912; doi:10.1371/journal.pone.0165446)
Supplement: S2 Dataset — (XLSX) [file pone.0165446.s002.xlsx]

## Sheet: 4weeks
		Structure				Freedom from cell degenration		Freedom from degenerative change		sum	Group
	Nature	regularity	integrity	Thickness	Bonding	Hypocellularity	Clustering	Cell character	Fibrillation
D1	0	0	0	0	1	0	0	0	1	2	1
D2	1	1	1	0	1	1	0	0	1	6	1
D3	0	1	1	0	1	0	1	0	2	6	1
D4	1	1	1	0	0	1	1	1	2	8	1
D5	0	0	0	0	1	1	0	0	1	3	1
D6	0	1	1	1	1	1	0	0	1	6	1
G1_1	2	1	0	0	1	1	0	0	1	6	2
G1_2	0	1	1	0	1	1	1	1	2	8	2
G1_3	2	2	1	1	1	2	2	1	2	14	2
G1_4	0	2	1	1	0	1	2	1	2	10	2
G1_5	2	1	1	0	1	2	2	1	2	12	2
G1_6	0	1	1	1	1	2	2	1	2	11	2
G2_1	2	1	1	1	1	1	1	1	1	10	3
G2_2	1	1	1	0	1	1	1	1	2	9	3
G2_3	2	2	1	1	1	2	0	1	2	12	3
G2_4	1	2	1	2	2	2	1	1	2	14	3
G2_5	2	1	2	2	2	3	1	2	2	17	3
G2_6	2	2	1	1	2	2	2	1	2	15	3
G3_1	2	1	0	0	1	1	1	1	1	8	4
G3_2	0	1	1	0	1	1	1	1	1	7	4
G3_3	2	1	1	1	1	1	1	1	2	11	4
G3_4	1	2	1	1	0	1	2	1	2	11	4
G3_5	2	1	1	0	1	2	1	1	1	10	4
G3_6	0	1	1	1	1	1	1	1	2	9	4
G4_1	2	1	0	1	1	1	0	0	1	7	5
G4_2	1	1	1	1	1	1	1	1	1	9	5
G4_3	2	1	1	1	1	0	1	1	2	10	5
G4_4	0	2	1	0	0	1	1	1	2	8	5
G4_5	1	0	1	1	1	2	2	1	1	10	5
G4_6	1	1	1	1	1	1	1	1	2	10	5

## Sheet: 8 weeks
		Structure				Freedom from cell degenration		Freedom from degenerative change		sum	Group
	Nature	regularity	integrity	Thickness	Bonding	Hypocellularity	Clustering	Cell character	Fibrillation
D1	0	1	0	0	2	0	0	0	0	3	1
D2	0	2	1	1	2	1	1	1	1	10	1
D3	2	1	1	1	1	1	0	0	2	9	1
D4	0	1	1	1	2	0	1	0	2	8	1
D5	0	1	0	0	1	1	0	0	2	5	1
D6	0	1	1	1	1	1	1	1	1	8	1
G1_1	2	1	1	1	2	1	1	1	1	11	2
G1_2	0	2	1	1	2	2	1	1	2	12	2
G1_3	2	1	1	1	2	2	1	1	1	12	2
G1_4	0	2	1	1	2	2	1	1	2	12	2
G1_5	2	1	1	1	2	2	1	1	2	13	2
G1_6	0	1	1	1	1	1	1	1	2	9	2
G2_1	2	1	1	1	2	1	1	1	1	11	3
G2_2	0	2	1	2	2	2	1	1	2	13	3
G2_3	2	1	2	2	2	2	1	2	1	15	3
G2_4	2	2	1	1	2	2	2	1	2	15	3
G2_5	2	1	2	2	2	2	2	1	2	16	3
G2_6	2	1	1	1	1	2	1	1	1	11	3
G3_1	2	1	1	1	2	1	1	1	1	11	4
G3_2	0	2	1	2	2	2	1	1	1	12	4
G3_3	2	1	2	1	2	2	1	1	2	14	4
G3_4	0	2	1	1	2	3	2	3	2	16	4
G3_5	2	1	1	2	2	2	1	1	1	13	4
G3_6	0	1	1	1	1	2	1	1	2	10	4
G4_1	2	1	1	0	2	1	0	0	1	8	5
G4_2	0	2	1	1	2	2	1	1	1	11	5
G4_3	2	1	1	1	2	2	1	1	2	13	5
G4_4	0	2	1	1	2	1	1	1	2	11	5
G4_5	0	1	1	1	1	2	0	1	1	8	5
G4_6	0	1	1	1	1	1	1	1	2	9	5

## Sheet: 16 weeks
		Structure				Freedom from cell degenration		Freedom from degenerative change		sum	Group
	Nature	regularity	integrity	Thickness	Bonding	Hypocellularity	Clustering	Cell character	Fibrillation
D1	0	1	0	1	2	0	0	0	0	4	1
D2	0	2	1	1	2	1	1	1	1	10	1
D3	2	1	1	1	1	1	0	0	2	9	1
D4	0	1	1	1	2	0	1	0	2	8	1
D5	0	1	0	1	1	1	0	0	2	6	1
D6	0	0	1	1	1	0	0	0	1	4	1
D7	0	1	1	1	1	1	0	0	1	6	1
D8	2	1	1	1	1	0	1	0	2	9	1
D9	0	1	0	1	0	1	1	1	2	7	1
D10	0	0	1	1	1	1	0	0	1	5	1
G1_1	2	1	1	2	2	1	1	1	1	12	2
G1_2	0	2	1	1	2	2	1	1	2	12	2
G1_3	2	1	1	2	2	2	1	1	1	13	2
G1_4	0	2	1	2	2	2	1	1	2	13	2
G1_5	2	1	1	2	2	2	1	1	2	14	2
G1_6	1	2	1	2	2	2	1	1	2	14	2
G1_7	2	1	1	1	2	2	1	1	1	12	2
G1_8	1	2	1	2	2	2	1	1	2	14	2
G1_9	2	1	2	1	2	3	2	3	2	18	2
G1_10	2	1	1	1	2	2	1	1	1	12	2
G2_1	2	1	1	2	2	1	1	1	1	12	3
G2_2	0	2	1	2	2	2	1	1	2	13	3
G2_3	2	1	2	2	2	3	1	2	2	17	3
G2_4	2	2	1	2	2	2	2	1	2	16	3
G2_5	2	1	2	2	2	3	2	3	2	19	3
G2_6	0	2	1	2	1	2	1	1	2	12	3
G2_7	2	1	2	2	2	2	1	1	2	15	3
G2_8	2	2	1	2	2	3	1	2	2	17	3
G2_9	2	1	2	1	2	2	2	1	2	15	3
G2_10	2	1	1	2	1	2	1	1	2	13	3
G3_1	2	1	2	2	2	1	1	1	1	13	4
G3_2	0	2	1	1	2	2	1	1	2	12	4
G3_3	2	1	2	2	2	2	2	3	2	18	4
G3_4	1	2	1	2	2	2	2	2	2	16	4
G3_5	2	1	2	2	2	2	1	1	2	15	4
G3_6	0	2	1	2	2	2	1	1	1	12	4
G3_7	2	1	1	1	2	2	1	1	2	13	4
G3_8	1	2	2	2	2	3	2	3	2	19	4
G3_9	2	1	1	1	2	2	1	1	1	12	4
G3_10	0	1	2	2	1	2	1	1	2	12	4
G4_1	2	1	1	2	2	1	1	1	1	12	5
G4_2	0	2	1	1	2	2	1	1	2	12	5
G4_3	2	1	1	2	2	2	1	1	1	13	5
G4_4	0	2	2	2	2	2	1	1	2	14	5
G4_5	1	1	1	1	2	2	1	1	2	12	5
G4_6	0	1	1	2	2	1	1	1	1	10	5
G4_7	1	2	2	1	2	2	2	1	2	15	5
G4_8	2	1	1	2	2	2	1	1	2	14	5
G4_9	0	2	2	1	2	1	2	1	2	13	5
G4_10	1	1	1	1	1	2	1	1	1	10	5
